# Supplementary material for: Burden of Atopic Dermatitis in Adults in Greece: Results from a Nationwide Survey
Source: J Clin Med. 2022 Aug 16;11(16):4777. doi: 10.3390/jcm11164777 (PMC9410403; doi:10.3390/jcm11164777)
Supplement: Supplementary file 1 [file jcm-11-04777-s001.zip]

Archive with 1 entries (1 files):
- jcm-1839162-supplementary.pdf
